# Supplementary material for: A Survey of Neonatal Nurses Perspectives on Voice Use and Auditory Needs with Premature Infants in the NICU
Source: Int J Environ Res Public Health. 2021 Aug 11;18(16):8471. doi: 10.3390/ijerph18168471 (PMC8393431; doi:10.3390/ijerph18168471)
Supplement: Supplementary file 1 [file ijerph-18-08471-s001.zip]

Archive with 3 entries (2 files):
- ijerph-1276336-supplementary/
- ijerph-1276336-supplementary/S1_Questionnaire Revisions.pdf
- ijerph-1276336-supplementary/S2_Final Questionnaire.pdf
